# Supplementary material for: In Vivo Assimilation of CuS, Iron Oxide and Iron Oxide@CuS Nanoparticles in Mice: A 6-Month Follow-Up Study
Source: Pharmaceutics. 2022 Jan 13;14(1):179. doi: 10.3390/pharmaceutics14010179 (PMC8780448; doi:10.3390/pharmaceutics14010179)
Supplement: Supplementary file 1 [file pharmaceutics-14-00179-s001.zip]

Archive with 1 entries (1 files):
- pharmaceutics-1532577-supplementary.pdf
